# Supplementary material for: Highly Potent, Selective, and Competitive Indole-Based MAO-B Inhibitors Protect PC12 Cells against 6-Hydroxydopamine- and Rotenone-Induced Oxidative Stress
Source: Antioxidants (Basel). 2021 Oct 19;10(10):1641. doi: 10.3390/antiox10101641 (PMC8533206; doi:10.3390/antiox10101641)
Supplement: Supplementary file 1 [file antioxidants-10-01641-s001.zip]

Archive with 1 entries (1 files):
- antioxidants-1378980-supplementary.pdf
